# Supplementary material for: Novel Acinetobacter baumannii Bacteriophage Aristophanes Encoding Structural Polysaccharide Deacetylase
Source: Viruses. 2021 Aug 26;13(9):1688. doi: 10.3390/v13091688 (PMC8471582; doi:10.3390/v13091688)
Supplement: Supplementary file 1 [file viruses-13-01688-s001.zip]

Archive with 1 entries (1 files):
- viruses-1337107-supplementary.pdf
